# Supplementary material for: Epstein–Barr Virus Promotes Gastric Cancer Progression by Modulating m6A-Dependent YTHDF1–TSC22D1 Axis
Source: Microorganisms. 2025 Dec 11;13(12):2820. doi: 10.3390/microorganisms13122820 (PMC12736373; doi:10.3390/microorganisms13122820)
Supplement: Supplementary file 1 [file microorganisms-13-02820-s001.zip]

Archive with 1 entries (1 files):
- microorganisms-3997439-supplementary.pdf
